# Supplementary material for: Expression of CD44 in Leukocyte Subpopulations in Patients with Inflammatory Bowel Diseases
Source: Diagnostics (Basel). 2022 Aug 20;12(8):2014. doi: 10.3390/diagnostics12082014 (PMC9407096; doi:10.3390/diagnostics12082014)
Supplement: Supplementary file 1 [file diagnostics-12-02014-s001.zip]

Archive with 1 entries (1 files):
- diagnostics-1850040-supplementary.pdf
